# Supplementary material for: Analysis of Antimicrobial Use and the Presence of Antimicrobial-Resistant Bacteria on Austrian Dairy Farms—A Pilot Study
Source: Antibiotics (Basel). 2022 Jan 18;11(2):124. doi: 10.3390/antibiotics11020124 (PMC8868072; doi:10.3390/antibiotics11020124)
Supplement: Supplementary file 1 [file antibiotics-11-00124-s001.zip]

Archive with 1 entries (1 files):
- antibiotics-1545451-Supplementary-update.pdf
